# Supplementary material for: Comparison of the Psychological Impact of COVID-19 on Self-Employed Private Healthcare Workers with Respect to Employed Public Healthcare Workers: Three-Wave Study during the COVID-19 Pandemic in Spain
Source: Healthcare (Basel). 2022 Dec 31;11(1):134. doi: 10.3390/healthcare11010134 (PMC9819057; doi:10.3390/healthcare11010134)
Supplement: Supplementary file 1 [file healthcare-11-00134-s001.zip]

Archive with 1 entries (1 files):
- healthcare-1976670-supplementary.pdf
